# Supplementary material for: Epidemiology of Bacterial Meningitis in the Lombardy Region, Italy, from 2014 to 2024: An Observational, Retrospective Study
Source: Microorganisms. 2025 Jul 24;13(8):1733. doi: 10.3390/microorganisms13081733 (PMC12388235; doi:10.3390/microorganisms13081733)
Supplement: Supplementary file 1 [file microorganisms-13-01733-s001.zip]

Archive with 1 entries (1 files):
- microorganisms-3722395-supplementary.xlsx
