# Supplementary material for: Epidemiology of Bacterial Meningitis in the Lombardy Region, Italy, from 2014 to 2024: An Observational, Retrospective Study
Source: Microorganisms. 2025 Jul 24;13(8):1733. doi: 10.3390/microorganisms13081733 (PMC12388235; doi:10.3390/microorganisms13081733)
Supplement: Supplementary file 1 [file microorganisms-13-01733-s001.zip › microorganisms-3722395-supplementary.xlsx]

## Sheet: Foglio1
years	Streptococcus pneumoniae serotypes
	SP non-typeable	SP-1	SP-3	SP-7	SP-8	SP-12	SP-14	SP-20	SP-21	SP-27	SP-29	SP-31	SP-34	SP-38	SP-10A	SP-10B	SP-11A	SP-11B	SP-11D	SP-12A	SP-12B	SP-12F	SP-15A	SP-15B	SP-15C	SP-16A	SP-16F	SP-17A	SP-17B	SP-17F	SP-18A	SP-18C	SP-19A	SP-19F	SP-22B	SP-22F	SP-23A	SP-23B	SP-23F	SP-24A	SP-24F	SP-25F	SP-28A	SP-28F	SP-33F	SP-35B	SP-35F	SP-6A	SP-6B
2014	0	0	4	0	2	0	1	0	0	0	1	1	2	1	1	0	1	0	0	0	4	1	2	0	0	0	0	0	0	0	0	0	2	4	0	3	0	4	1	3	0	0	0	0	2	0	2	1	1
2015	1	0	5	0	8	0	1	0	1	0	0	1	2	0	1	0	3	0	0	0	4	6	1	2	0	0	0	0	0	2	1	0	6	1	0	5	1	2	0	0	0	0	1	0	3	1	0	1	0
2016	0	0	8	0	7	0	1	2	0	0	4	0	1	2	4	0	3	0	0	0	5	4	0	3	0	1	0	0	0	1	4	0	2	7	1	3	2	2	0	0	1	0	0	0	1	0	2	0	1
2017	3	0	15	0	10	1	0	3	0	0	4	1	0	0	3	0	0	0	0	0	3	0	2	5	2	0	0	0	1	0	1	0	7	4	0	2	2	5	0	1	0	0	0	0	6	0	1	0	0
2018	1	0	9	0	11	0	1	2	0	0	2	0	0	2	1	0	3	1	0	0	3	0	2	2	0	1	0	0	0	0	1	0	4	4	0	2	0	3	1	0	0	1	0	0	2	0	0	0	0
2019	0	0	6	0	4	0	2	0	0	0	1	0	0	0	4	0	3	0	0	0	3	0	1	1	1	1	1	0	0	0	1	0	0	1	0	2	6	3	1	0	0	0	0	1	1	0	2	2	0
2020	0	0	0	0	3	0	1	0	0	1	0	1	1	0	1	1	0	1	0	0	0	0	3	0	0	0	0	0	0	1	0	1	1	2	0	1	1	0	0	1	0	0	0	0	0	0	1	0	0
2021	1	1	5	0	2	0	0	0	1	0	0	0	0	0	0	0	0	0	0	0	0	0	1	0	0	0	0	1	0	0	0	0	4	1	0	0	1	0	0	0	0	0	0	0	0	0	0	0	0
2022	1	0	5	0	3	0	1	0	0	0	0	0	1	0	5	0	2	0	1	0	1	0	1	1	0	0	0	0	0	0	0	0	2	5	0	1	1	1	0	1	2	0	0	0	0	1	0	1	0
2023	0	0	10	0	3	0	0	1	0	0	1	1	0	1	4	0	2	0	0	1	0	0	1	1	0	0	0	0	0	1	1	0	4	5	0	0	0	1	0	0	3	0	0	0	0	0	1	0	1
2024	0	0	7	1	3	1	1	0	0	0	0	1	1	0	1	0	3	0	0	0	0	0	2	1	0	0	0	0	0	1	1	0	2	3	0	4	4	1	0	0	1	0	0	0	2	0	1	0	0
total	7	1	74	1	56	2	9	8	2	1	13	6	8	6	25	1	20	2	1	1	23	11	16	16	3	3	1	1	1	6	10	1	34	37	1	23	18	22	3	6	7	1	1	1	17	2	10	5	3
	Haemophilus influenzae seotypes
	HI-a	HI-b	HI-f	HI-NC
2014	0	1	0	2
2015	0	0	1	5
2016	0	2	1	4
2017	0	2	2	7
2018	0	0	1	1
2019	0	3	1	5
2020	1	0	0	3
2021	0	1	1	2
2022	0	1	1	3
2023	0	0	0	3
2024	0	0	1	8
total	1	10	9	43
	Neisseria meningitidis serogroups
	NM-B	NM-C	NM-E	NM-W135	NM-Y
2014	5	3	0	0	4
2015	5	1	0	0	4
2016	6	5	0	1	0
2017	5	2	0	1	2
2018	5	4	0	1	3
2019	8	5	0	0	6
2020	3	0	0	0	0
2021	2	1	0	0	1
2022	3	0	0	0	0
2023	1	0	0	0	0
2024	6	0	1	0	1
total	49	21	1	3	21
[truncated: 7 more columns]
